# Supplementary material for: Gut Microbiota Response in Meagre (Argyrosomus regius) Subjected to a Plant-Based Nutritional Challenge
Source: Animals (Basel). 2026 Jan 28;16(3):407. doi: 10.3390/ani16030407 (PMC12896953; doi:10.3390/ani16030407)
Supplement: Supplementary file 1 [file animals-16-00407-s001.zip]

Archive with 2 entries (2 files):
- SupplementaryMaterialRevised2_Microbiota1.docx.xlsx
- SupplementaryMaterialRevised_Microbiota1.pdf
